# Supplementary material for: Facile One-Pot Synthesis of Nickel Nanoparticles by Hydrothermal Method
Source: Materials (Basel). 2022 Dec 21;16(1):76. doi: 10.3390/ma16010076 (PMC9821542; doi:10.3390/ma16010076)
Supplement: Supplementary file 1 [file materials-16-00076-s001.zip]

Archive with 1 entries (1 files):
- materials-2060621-supplementary.pdf
